# Supplementary material for: Structural basis for glucocorticoid receptor recognition of both unmodified and methylated binding sites, precursors of a modern recognition element
Source: Nucleic Acids Res. 2021 Jul 21;49(15):8923–33. doi: 10.1093/nar/gkab605 (PMC8421226; doi:10.1093/nar/gkab605)
Supplement: gkab605_Supplemental_Files [file gkab605_supplemental_files.zip]

Archive with 2 entries (2 files):
- GR-MethylC-XL-resubmission-NAR-supple-v2.pdf
- Supplementary Table S3. Base percentages of variants at each position for all GR motifs containing a single mismatch in all nine species.xlsx
