# Supplementary material for: Structural basis for glucocorticoid receptor recognition of both unmodified and methylated binding sites, precursors of a modern recognition element
Source: Nucleic Acids Res. 2021 Jul 21;49(15):8923–33. doi: 10.1093/nar/gkab605 (PMC8421226; doi:10.1093/nar/gkab605)
Supplement: gkab605_Supplemental_Files [file gkab605_supplemental_files.zip › Supplementary Table S3. Base percentages of variants at each position for all GR motifs containing a single mismatch in all nine species.xlsx]

## Sheet: anoCar2
Nucleotide variations of the human GR motif in lizard (anoCar2)
pre-GBS overlapping with CNE/DHS/ChIPseq+ (123)
	Position	-2	-1	1	2	3	4	5	6	7	8	9	10	11	12	13	+1	+2
	Consensus	N	N	G	N	A	C	A	N	N	N	T	G	T	N	C	N	N
%conserved		0	0	0.918699	0	0.96748	0.98374	0.934959	0	0	0	0.95935	0.99187	0.96748	0	0.95935	0	0
%variations	A	0.349593	0.439024	1	0.398374	--	0.5	--	0.325203	0.325203	0.235772	0.2	0	0.25	0.252033	0	0.317073	0.252033
	C	0.235772	0.0650407	0	0.154472	0.5	--	0.125	0.227642	0.186992	0.260163	0.4	0	0.5	0.219512	--	0.276423	0.178862
	G	0.195122	0.203252	--	0.154472	0.25	0.5	0.375	0.138211	0.130081	0.219512	0.4	--	0.25	0.162602	0.4	0.0569106	0.154472
	T	0.219512	0.292683	0	0.292683	0.25	0	0.5	0.308943	0.357724	0.284553	--	1	--	0.365854	0.6	0.349593	0.414634
pre-GBS overlapping with CNE/DHS/ChIPSeq (377)
	Position	-2	-1	1	2	3	4	5	6	7	8	9	10	11	12	13	+1	+2
	Consensus	N	N	G	N	A	C	A	N	N	N	T	G	T	N	C	N	N
%conserved		0	0	0.867374	0	0.928382	0.904509	0.941645	0	0	0	0.96817	0.904509	0.94695	0	0.93634	0	0
%variations	A	0.34748	0.230769	0.84	0.355438	--	0.166667	--	0.198939	0.33687	0.244032	0.333333	0.166667	0.3	0.254642	0.125	0.363395	0.212202
	C	0.254642	0.137931	0.12	0.233422	0.222222	--	0.363636	0.145889	0.244032	0.27321	0.333333	0.611111	0.5	0.342175	--	0.254642	0.161804
	G	0.172414	0.262599	--	0.233422	0.444444	0.583333	0.318182	0.360743	0.201592	0.122016	0.333333	--	0.2	0.169761	0.125	0.0450928	0.33687
	T	0.225464	0.3687	0.04	0.177719	0.333333	0.25	0.318182	0.29443	0.217507	0.360743	--	0.222222	--	0.233422	0.75	0.33687	0.289125

## Sheet: galGal3
Nucleotide variations of the human GR motif in chicken (galGal3)
GR-CNE-DHS-ChIPSeq (343)
	Position	-2	-1	1	2	3	4	5	6	7	8	9	10	11	12	13	+1	+2
	Consensus	N	N	G	N	A	C	A	N	N	N	T	G	T	N	C	N	N
%conserved		0	0	0.930029	0	0.915452	0.915452	0.938776	0	0	0	0.947522	0.927114	0.886297	0	0.909621	0	0
%variations	A	0.309038	0.3207	0.5	0.189504	--	0.310345	--	0.294461	0.215743	0.189504	0.555556	0.16	0.0512821	0.201166	0.193548	0.399417	0.259475
	C	0.276968	0.0699708	0.25	0.22449	0.172414	--	0.0952381	0.236152	0.198251	0.335277	0.166667	0.64	0.820513	0.25656	--	0.247813	0.204082
	G	0.233236	0.265306	--	0.285714	0.62069	0.448276	0.285714	0.239067	0.291545	0.195335	0.277778	--	0.128205	0.247813	0.0967742	0.0932945	0.282799
	T	0.180758	0.344023	0.25	0.300292	0.206897	0.241379	0.619048	0.230321	0.294461	0.279883	--	0.2	--	0.294461	0.709677	0.259475	0.253644
GR CNE/DHS/ChIPseq+ (167)
	Position	-2	-1	1	2	3	4	5	6	7	8	9	10	11	12	13	+1	+2
	Consensus	N	N	G	N	A	C	A	N	N	N	T	G	T	N	C	N	N
%conserved		0	0	0.952096	0	0.964072	0.958084	0.964072	0	0	0	0.97006	0.976048	0.97006	0	0.97006	0	0
%variations	A	0.383234	0.419162	0.75	0.365269	--	0.142857	--	0.269461	0.335329	0.341317	0.4	0.5	0	0.311377	0.4	0.311377	0.239521
	C	0.197605	0.0419162	0.25	0.173653	0.333333	--	0	0.155689	0.131737	0.197605	0.2	0.25	1	0.149701	--	0.209581	0.197605
	G	0.161677	0.203593	--	0.203593	0.5	0.142857	0.5	0.293413	0.167665	0.185629	0.4	--	0	0.173653	0.2	0.0299401	0.209581
	T	0.257485	0.335329	0	0.257485	0.166667	0.714286	0.5	0.281437	0.365269	0.275449	--	0.25	--	0.365269	0.4	0.449102	0.353293

## Sheet: gasAcu1
Nucleotide variations of the human GR motif in stickleback (gasAcu1)
GR-CNE-DHS-ChIPSeq (230)
	Position	-2	-1	1	2	3	4	5	6	7	8	9	10	11	12	13	+1	+2
	Consensus	N	N	G	N	A	C	A	N	N	N	T	G	T	N	C	N	N
%conserved		0	0	0.826087	0	0.904348	0.943478	0.943478	0	0	0	0.934783	0.904348	0.934783	0	0.908696	0	0
%variations	A	0.234783	0.204348	0.475	0.252174	--	0.307692	--	0.221739	0.16087	0.252174	0.133333	0.181818	0.466667	0.313043	0.238095	0.386957	0.182609
	C	0.286957	0.134783	0.525	0.3	0.454545	--	0.307692	0.204348	0.356522	0.226087	0.333333	0.681818	0.333333	0.295652	--	0.178261	0.217391
	G	0.247826	0.282609	--	0.273913	0.409091	0.384615	0.615385	0.347826	0.347826	0.226087	0.533333	--	0.2	0.204348	0.190476	0.143478	0.347826
	T	0.230435	0.378261	0	0.173913	0.136364	0.307692	0.0769231	0.226087	0.134783	0.295652	--	0.136364	--	0.186957	0.571429	0.291304	0.252174
GR CNE/DHS/ChIPseq+ (10)
	Position	-2	-1	1	2	3	4	5	6	7	8	9	10	11	12	13	+1	+2
	Consensus	N	N	G	N	A	C	A	N	N	N	T	G	T	N	C	N	N
%conserved		0	0	0.9	0	1	1	0.8	0	0	0	0.9	1	0.9	0	1	0	0
%variations	A	0.3	0.3	1	0.1	--	0	--	0.3	0.6	0.2	0	0	1	0.4	0	0.2	0.1
	C	0.2	0	0	0.3	0	--	0	0.1	0.2	0.1	0	0	0	0.2	--	0.4	0.3
	G	0.2	0.5	--	0.1	0	0	0	0.3	0	0.3	1	--	0	0.2	0	0	0.3
	T	0.3	0.2	0	0.5	0	0	1	0.3	0.2	0.4	0	0	--	0.2	0	0.4	0.3

## Sheet: canFam3
Nucleotide variations of the human GR motif in dog (canFam3)
pre-GBS overlapping with CNE/DHS/ChIPseq (+) (1,269)
	Position	-2	-1	1	2	3	4	5	6	7	8	9	10	11	12	13	+1	+2
	Consensus	N	N	G	N	A	C	A	N	N	N	T	G	T	N	C	N	N
%conserved		0	0	0.951143	0	0.967691	0.976359	0.962175	0	0	0	0.958235	0.975571	0.969267	0	0.955083	0	0
%variations	A	0.330969	0.433412	0.709677	0.386919	--	0.2	--	0.259259	0.317573	0.264775	0.283019	0.709677	0.0769231	0.228526	0.192982	0.262411	0.254531
	C	0.213554	0.0291568	0.112903	0.221434	0.121951	--	0.166667	0.182033	0.180457	0.284476	0.584906	0.129032	0.846154	0.183609	--	0.28684	0.208826
	G	0.204886	0.268716	--	0.185185	0.804878	0.133333	0.708333	0.270292	0.185185	0.169425	0.132075	--	0.0769231	0.198582	0.0877193	0.0307329	0.209614
	T	0.250591	0.268716	0.177419	0.206462	0.0731707	0.666667	0.125	0.288416	0.316785	0.281324	--	0.16129	--	0.389283	0.719298	0.420016	0.327029
pre-GBS overlapping with CNE/DHS/ChIPseq (-) (5,827)
	Position	-2	-1	1	2	3	4	5	6	7	8	9	10	11	12	13	+1	+2
	Consensus	N	N	G	N	A	C	A	N	N	N	T	G	T	N	C	N	N
%conserved		0	0	0.91282	0	0.930839	0.917453	0.950747	0	0	0	0.950747	0.912476	0.929981	0	0.908358	0	0
%variations	A	0.290716	0.348721	0.708661	0.326926	--	0.18711	--	0.234598	0.269607	0.266346	0.28223	0.62549	0.132353	0.1977	0.168539	0.321091	0.256907
	C	0.205595	0.0442766	0.116142	0.271838	0.188586	--	0.25784	0.202334	0.229792	0.29758	0.463415	0.203922	0.678922	0.217779	--	0.274584	0.242835
	G	0.240947	0.277673	--	0.221212	0.637717	0.178794	0.442509	0.290029	0.215377	0.198044	0.254355	--	0.188725	0.252274	0.132959	0.0461644	0.1977
	T	0.262742	0.329329	0.175197	0.180024	0.173697	0.634096	0.299652	0.273039	0.285224	0.23803	--	0.170588	--	0.332246	0.698502	0.35816	0.302557

## Sheet: latCha1
Nucleotide variations of the human GR motif in coelocanth (latCha1)
GR-CNE-DHS-ChIPSeq (297)
	Position	-2	-1	1	2	3	4	5	6	7	8	9	10	11	12	13	+1	+2
	Consensus	N	N	G	N	A	C	A	N	N	N	T	G	T	N	C	N	N
%conserved		0	0	0.882155	0	0.851852	0.912458	0.922559	0	0	0	0.976431	0.875421	0.905724	0	0.882155	0	0
%variations	A	0.198653	0.286195	0.685714	0.373737	--	0.230769	--	0.367003	0.272727	0.239057	0.571429	0.216216	0.142857	0.262626	0.4	0.313131	0.239057
	C	0.296296	0.0841751	0.0571429	0.198653	0.0909091	--	0.478261	0.161616	0.313131	0.360269	0.142857	0.324324	0.357143	0.20202	--	0.3367	0.208754
	G	0.208754	0.282828	--	0.232323	0.795455	0.346154	0.173913	0.215488	0.218855	0.175084	0.285714	--	0.5	0.232323	0.0571429	0.0639731	0.185185
	T	0.296296	0.346801	0.257143	0.195286	0.113636	0.423077	0.347826	0.255892	0.195286	0.225589	--	0.459459	--	0.30303	0.542857	0.286195	0.367003
GR CNE/DHS/ChIPseq+ (61)
	Position	-2	-1	1	2	3	4	5	6	7	8	9	10	11	12	13	+1	+2
	Consensus	N	N	G	N	A	C	A	N	N	N	T	G	T	N	C	N	N
%conserved		0	0	0.868852	0	0.901639	0.918033	0.967213	0	0	0	0.967213	0.983607	0.934426	0	0.901639	0	0
%variations	A	0.311475	0.42623	0.75	0.393443	--	0	--	0.377049	0.393443	0.245902	0	0	0	0.360656	0.333333	0.360656	0.229508
	C	0.213115	0.0327869	0.25	0.147541	0	--	0.5	0.114754	0.131148	0.278689	1	1	0.75	0.245902	--	0.213115	0.262295
	G	0.245902	0.163934	--	0.196721	1	0.4	0.5	0.180328	0.196721	0.245902	0	--	0.25	0.196721	0.166667	0.0655738	0.131148
	T	0.229508	0.377049	0	0.262295	0	0.6	0	0.327869	0.278689	0.229508	--	0	--	0.196721	0.5	0.360656	0.377049

## Sheet: loxAfr3
Nucleotide variations of the human GR motif in elephant (loxAfr3)
GR-CNE-DHS-ChIPSeq (5,492)
	Position	-2	-1	1	2	3	4	5	6	7	8	9	10	11	12	13	+1	+2
	Consensus	N	N	G	N	A	C	A	N	N	N	T	G	T	N	C	N	N
%conserved		0	0	0.900947	0	0.925892	0.921158	0.949745	0	0	0	0.945557	0.922251	0.924436	0	0.906227	0	0
%variations	A	0.29807	0.356336	0.670956	0.336307	--	0.191686	--	0.255462	0.267662	0.259832	0.331104	0.613583	0.156627	0.181355	0.213592	0.335943	0.275674
	C	0.18445	0.0477058	0.137868	0.254734	0.201474	--	0.210145	0.187728	0.230517	0.30772	0.428094	0.199063	0.631325	0.225783	--	0.276038	0.236708
	G	0.239803	0.283503	--	0.214312	0.626536	0.212471	0.449275	0.302622	0.229789	0.188274	0.240803	--	0.212048	0.251821	0.130097	0.0506191	0.204297
	T	0.277677	0.312454	0.191176	0.194647	0.17199	0.595843	0.34058	0.254188	0.272032	0.244173	--	0.187354	--	0.341042	0.656311	0.3374	0.283321
GR CNE/DHS/ChIPseq+ (1,224)
	Position	-2	-1	1	2	3	4	5	6	7	8	9	10	11	12	13	+1	+2
	Consensus	N	N	G	N	A	C	A	N	N	N	T	G	T	N	C	N	N
%conserved		0	0	0.955882	0	0.974673	0.968137	0.95915	0	0	0	0.954248	0.962418	0.959967	0	0.951797	0	0
%variations	A	0.337418	0.408497	0.685185	0.386438	--	0.333333	--	0.280229	0.325163	0.264706	0.232143	0.608696	0.142857	0.226307	0.20339	0.268791	0.261438
	C	0.209967	0.0408497	0.203704	0.202614	0.129032	--	0.16	0.17402	0.189542	0.280229	0.660714	0.195652	0.673469	0.196895	--	0.295752	0.189542
	G	0.208333	0.278595	--	0.198529	0.709677	0.0769231	0.64	0.275327	0.175654	0.190359	0.107143	--	0.183673	0.20098	0.118644	0.0277778	0.214052
	T	0.244281	0.272059	0.111111	0.212418	0.16129	0.589744	0.2	0.270425	0.309641	0.264706	--	0.195652	--	0.375817	0.677966	0.40768	0.334967

## Sheet: mm9
Nucleotide variations of the human GR motif in mouse (mm9)
GR-CNE-DHS-ChIPSeq (2,504)
	Position	-2	-1	1	2	3	4	5	6	7	8	9	10	11	12	13	+1	+2
	Consensus	N	N	G	N	A	C	A	N	N	N	T	G	T	N	C	N	N
%conserved		0	0	0.891773	0	0.924121	0.938498	0.942492	0	0	0	0.950879	0.920527	0.930911	0	0.901358	0	0
%variations	A	0.30631	0.361422	0.682657	0.332268	--	0.194805	--	0.228035	0.260783	0.240815	0.284553	0.527638	0.16763	0.173323	0.165992	0.287141	0.241613
	C	0.221645	0.0615016	0.158672	0.226837	0.215789	--	0.159722	0.231629	0.243211	0.310703	0.520325	0.286432	0.595376	0.25599	--	0.287141	0.245208
	G	0.227236	0.293131	--	0.249201	0.578947	0.207792	0.5	0.304313	0.242412	0.223642	0.195122	--	0.236994	0.21845	0.121457	0.0646965	0.232428
	T	0.244808	0.283946	0.158672	0.191693	0.205263	0.597403	0.340278	0.236022	0.253594	0.22484	--	0.18593	--	0.352236	0.712551	0.361022	0.280751
GR CNE/DHS/ChIPseq+ (974)
	Position	-2	-1	1	2	3	4	5	6	7	8	9	10	11	12	13	+1	+2
	Consensus	N	N	G	N	A	C	A	N	N	N	T	G	T	N	C	N	N
%conserved		0	0	0.953799	0	0.949692	0.969199	0.949692	0	0	0	0.959959	0.970226	0.950719	0	0.943532	0	0
%variations	A	0.341889	0.440452	0.755556	0.38501	--	0.233333	--	0.24538	0.305955	0.24846	0.205128	0.586207	0.125	0.198152	0.145455	0.2577	0.252567
	C	0.220739	0.0400411	0.133333	0.202259	0.0408163	--	0.163265	0.191992	0.197125	0.295688	0.615385	0.172414	0.8125	0.194045	--	0.304928	0.218686
	G	0.217659	0.278234	--	0.203285	0.77551	0.0333333	0.673469	0.301848	0.182752	0.199179	0.179487	--	0.0625	0.206366	0.145455	0.0420945	0.195072
	T	0.219713	0.241273	0.111111	0.209446	0.183673	0.733333	0.163265	0.26078	0.314168	0.256674	--	0.241379	--	0.401437	0.709091	0.395277	0.333676

## Sheet: monDom5
Nucleotide variations of the human GR motif in oppossum (monDom5)
GR-CNE-DHS-ChIPSeq (853)
	Position	-2	-1	1	2	3	4	5	6	7	8	9	10	11	12	13	+1	+2
	Consensus	N	N	G	N	A	C	A	N	N	N	T	G	T	N	C	N	N
%conserved		0	0	0.907386	0	0.930832	0.917937	0.940211	0	0	0	0.950762	0.928488	0.919109	0	0.89449	0	0
%variations	A	0.300117	0.339977	0.64557	0.330598	--	0.185714	--	0.277843	0.254396	0.262603	0.547619	0.557377	0.144928	0.248535	0.177778	0.311841	0.203986
	C	0.274326	0.0586166	0.189873	0.214537	0.118644	--	0.215686	0.19578	0.237984	0.26143	0.238095	0.262295	0.753623	0.233294	--	0.280188	0.202814
	G	0.172333	0.252052	--	0.249707	0.644068	0.314286	0.392157	0.280188	0.188746	0.172333	0.214286	--	0.101449	0.181712	0.177778	0.052755	0.21102
	T	0.253224	0.349355	0.164557	0.205158	0.237288	0.5	0.392157	0.24619	0.318875	0.303634	--	0.180328	--	0.33646	0.644444	0.355217	0.382181
GR CNE/DHS/ChIPseq+ (602)
	Position	-2	-1	1	2	3	4	5	6	7	8	9	10	11	12	13	+1	+2
	Consensus	N	N	G	N	A	C	A	N	N	N	T	G	T	N	C	N	N
%conserved		0	0	0.936877	0	0.958472	0.963455	0.956811	0	0	0	0.956811	0.971761	0.975083	0	0.940199	0	0
%variations	A	0.330565	0.446844	0.605263	0.406977	--	0.318182	--	0.289037	0.328904	0.29402	0.5	0.705882	0.4	0.23588	0.388889	0.277409	0.254153
	C	0.20598	0.0299003	0.105263	0.166113	0.2	--	0.0769231	0.159468	0.169435	0.265781	0.384615	0.176471	0.533333	0.207641	--	0.280731	0.202658
	G	0.214286	0.282392	--	0.182724	0.76	0.227273	0.576923	0.272425	0.164452	0.179402	0.115385	--	0.0666667	0.17608	0.0555556	0.0398671	0.210963
	T	0.249169	0.240864	0.289474	0.244186	0.04	0.454545	0.346154	0.27907	0.337209	0.260797	--	0.117647	--	0.380399	0.555556	0.401993	0.332226

## Sheet: xenTro3
Nucleotide variations of the human GR motif in xenopus (xenTro3)
GR-CNE-DHS-ChIPSeq (302)
	Position	-2	-1	1	2	3	4	5	6	7	8	9	10	11	12	13	+1	+2
	Consensus	N	N	G	N	A	C	A	N	N	N	T	G	T	N	C	N	N
%conserved		0	0	0.89404	0	0.937086	0.913907	0.960265	0	0	0	0.860927	0.930464	0.890728	0	0.870861	0	0
%variations	A	0.357616	0.264901	0.53125	0.324503	--	0.384615	--	0.288079	0.350993	0.225166	0.0714286	0.571429	0.181818	0.294702	0.205128	0.344371	0.354305
	C	0.254967	0.10596	0.4375	0.208609	0.263158	--	0.25	0.15894	0.215232	0.215232	0.785714	0.238095	0.545455	0.245033	--	0.311258	0.198675
	G	0.175497	0.321192	--	0.201987	0.526316	0.230769	0.25	0.354305	0.205298	0.172185	0.142857	--	0.272727	0.307947	0.179487	0.089404	0.241722
	T	0.211921	0.307947	0.03125	0.264901	0.210526	0.384615	0.5	0.198675	0.228477	0.387417	--	0.190476	--	0.152318	0.615385	0.254967	0.205298
GR CNE/DHS/ChIPseq+ (66)
	Position	-2	-1	1	2	3	4	5	6	7	8	9	10	11	12	13	+1	+2
	Consensus	N	N	G	N	A	C	A	N	N	N	T	G	T	N	C	N	N
%conserved		0	0	0.939394	0	0.969697	0.969697	0.954545	0	0	0	0.954545	0.924242	0.939394	0	0.939394	0	0
%variations	A	0.409091	0.348485	0.75	0.469697	--	1	--	0.257576	0.287879	0.348485	0.333333	0.4	0	0.272727	0	0.30303	0.272727
	C	0.181818	0.0454545	0.25	0.227273	0	--	0.333333	0.227273	0.227273	0.181818	0.666667	0.2	1	0.19697	--	0.287879	0.19697
	G	0.181818	0.30303	--	0.106061	1	0	0.333333	0.227273	0.181818	0.181818	0	--	0	0.19697	0	0.0454545	0.121212
	T	0.227273	0.30303	0	0.19697	0	0	0.333333	0.287879	0.30303	0.287879	--	0.4	--	0.333333	1	0.363636	0.409091
